# Supplementary material for: Induced neural phase precession through exogenous electric fields
Source: Nat Commun. 2024 Feb 24;15:1687. doi: 10.1038/s41467-024-45898-5 (PMC10894208; doi:10.1038/s41467-024-45898-5)
Supplement: Supplementary file 4 — Source data [file 41467_2024_45898_MOESM4_ESM.xlsx]

## Sheet: Figure 2a
Figure 2a
		Alpha	0°	90°	180°	270°		Beta	0°	90°	180°	270°
pp1	Female		1.01654	1.01194	1.02415	0.932281			0.980486	1.00727	1.08526	0.932037
pp2	Female		0.987915	1.02581	1.04756	0.936145			0.94837	0.949136	1.14647	0.963356
pp3	Male		0.977499	1.01589	1.03279	0.969225			0.954938	1.0071	1.01375	1.01581
pp4	Male		0.963777	1.05223	0.994274	0.980486			1.06931	0.93699	1.05506	0.958785
pp5	Male		0.936095	0.955053	1.0821	1.01254			0.897602	1.0426	1.00733	1.02313
pp6	Male		0.978353	1.07241	0.99419	0.944118			1.01152	0.996496	1.00434	0.988479
pp7	Female		0.989588	1.02627	1.00615	0.97823			0.922573	1.01251	1.2156	0.834425
pp8	Female		1.05472	0.982459	1.01087	0.962822			1.01028	1.04901	0.942869	1.00925
pp9	Male		0.783647	1.06132	1.15944	0.946361			0.94086	1.05131	1.01014	0.979109
pp10	Male		0.980151	0.949679	1.06877	1.00475			0.954265	1.04852	1.017	0.964771
pp11	Male		0.965341	1.02693	0.974823	1.02534			0.970395	0.91631	1.094	1.01948
pp12	Female		0.985514	0.953302	1.08644	0.976556			0.939914	1.00485	0.993531	1.05679
pp13	Female		0.949853	1.03669	1.00921	0.995251			0.89462	1.07774	1.05125	0.953768
pp14	Female		0.91741	1.01505	1.04602	1.00822			0.9427	1.049	1.02501	0.970648
pp15	Male		0.901991	1.05077	0.991849	1.05906			0.955323	1.07391	0.950128	1.00776
pp16	Female		0.880505	1.06958	1.0825	0.943922			0.994358	0.945346	1.00123	1.06276
pp17	Male		0.938045	1.0228	1.01439	1.01439			0.947604	0.980258	1.01024	1.07694
pp18	Female		1.03539	1.00451	0.954853	1.00282			1.03459	1.00014	0.944398	1.02619
pp19	Male		0.960158	1.00316	1.10251	0.942642			1.01376	0.961476	1.08247	0.948405
pp20	Male		1.00652	1.11481	0.900463	0.971684			0.956769	1.0492	0.965819	1.01935
		average	0.96045	1.02253	1.02917	0.980342		average	0.967012	1.00796	1.03079	0.990562
		SEM	0.0132947	0.00943374	0.0129637	0.00769817		SEM	0.00991114	0.0106353	0.0153017	0.0121633

## Sheet: Figure 2b
Figure 2b
		window
	Alpha	1	2	3	4	5	6	7	8	9	10	11	12	13	14	15	16	17	18	19	20
	COGX	-0.00181715	-0.00397782	0.000687289	-0.0154099	-0.0297756	-0.0238721	-0.0242882	-0.0288396	-0.0383472	-0.0410595	-0.0294887	-0.042544	-0.0291296	-0.0334563	-0.0303481	-0.0158731	-0.0195009	-0.0259709	-0.0392975	-0.0382709
	COGY	0.0384127	0.0322712	0.0217629	0.0228328	0.0123142	0.0180727	0.0131263	0.020458	0.0209078	0.0261987	0.0228262	0.0116176	0.0186693	0.00989816	0.00701546	0.019969	0.016778	0.0140134	0.0203731	0.0112754
		window
	Beta	1	2	3	4	5	6	7	8	9	10	11	12	13	14	15	16	17	18	19	20
	COGX	-0.0300832	-0.023933	-0.00909749	-0.0169747	-0.014537	-0.02339	-0.0252629	-0.0194513	-0.0119212	-0.0137816	0.00118355	-0.0104698	-0.0170125	-0.0213547	-0.0207527	-0.0240924	-0.0337907	-0.0322353	-0.0432386	-0.0400266
	COGY	0.0335524	0.0250184	0.0198769	0.0175278	0.0178762	0.0191441	0.0243434	0.0227527	0.0161595	0.0137588	0.00121267	-0.00856499	-0.00671377	-0.00440859	-0.000736463	-0.00205493	-0.0123225	-0.0134987	-0.0115273	-0.00635279

## Sheet: Figure 3a
Figure 3a
		stable	clockwise	counter-clockwise	total
	Number of Neurons	31	8	7	46

## Sheet: Figure 3b
Figure 3b
	clockwise neurons	-57.7456
		-46.6392
		-43.304
		-42.7958
		-39.419
		-27.7111
		-27.4751
		-20.99
	counter-clockwise neurons	15.4951
		15.5005
		17.9812
		19.0233
		26.6042
		52.0239
		76.9167

## Sheet: Figure 3c
Figure 3c
	Neuron#	Pre	During	Post
	1	2.1893	4.07155	1.4583
	2	2.2978	2.64722	2.0722
	3	0.9791	1.12292	0.8972
	4	1.0219	1.3493	1.5528
	5	1.667	1.66387	0.875
	6	1.3673	1.68543	1.3944
	7	1.0219	1.29862	1.1222
	8	1.6641	1.68887	0.9583
	9	1.7697	1.7375	0.8389
	10	3.6051	3.88263	3.7333
	11	4.8325	5.43332	4.2056
	12	2.706	10.541	1.1361
	13	1.0333	1.4118	2.8861
	14	4.6099	4.50347	3.5167
	15	1.2502	1.37845	1.5167
	16	1.2331	1.4889	0.9389
	17	1.5842	1.88265	1.6139
	18	7.4043	7.29305	6.7528
	19	9.1255	10.4924	9.3694
	20	2.6232	2.05488	1.5389
	21	2.6689	1.62987	1.1556
	22	1.8325	1.43542	1.0667
	23	1.2074	3.3722	0.9861
	24	2.7345	2.5882	2.3111
	25	1.8011	1.4861	0.9972
	26	1.0675	1.32777	1.8222
	27	2.392	1.94027	0.6333
	28	0.8335	1.68125	0.8611
	29	4.2359	4.12707	4.3583
	30	3.294	3.23057	2.6639
	31	0.9477	1.12708	0.9167
	32	1.1361	1.38888	0.75
	33	3.1827	3.2479	2.0556
	34	0.942	1.03405	0.9917
	35	7.1132	6.92082	6.3833
	36	4.7754	5.46112	3.8889
	37	2.6774	2.15137	1.7306
	38	2.8801	1.94515	1.1611
	39	2.8772	6.59305	2.6944
	40	0.8192	1.09098	1.1111
	41	4.3473	8.56668	5.1861
	42	4.4871	7.9757	4.0194
	43	1.1161	1.16668	1.075
	44	3.3653	5.75765	1.3639
	45	3.3083	3.1243	1.6278
	46	2.6575	2.97012	1.5611
	47	2.3149	2.00068	1.1972
	48	1.2988	1.2757	0.9833
	49	3.3739	2.68538	3.3
	50	1.0704	1.32777	1.2722
	51	6.2483	7.88957	9.3972
	52	2.4805	1.35208	1.8306
	53	1.9924	1.2354	1.4056
	54	0.7621	1.89305	2.5306
	55	0.8535	1.11943	0.7389
	56	1.8696	1.23473	1.6639
	57	6.5452	7.0632	4.0722
	58	3.6194	2.79167	2.3667
	59	1.3302	1.2889	0.8806
	60	6.3168	6.23125	7.6611
	61	2.5347	3.21597	2.9
	62	4.5785	1.11252	2.7833
	63	4.3358	1.7604	1.8111
	64	2.9115	3.2861	1.725
	65	1.5585	1.75208	0.7444
	66	1.5928	1.75832	0.7167
	67	5.7031	1.89443	3.8389
	68	1.1189	1.2979	1.1278
	69	4.6755	5.23958	3.8833
	70	5.0152	5.0118	3.7389
	71	3.3596	2.3403	2.3333
	72	1.4215	2.1382	3.0778
	73	0.9277	0.753475	1.9472
	74	3.7535	4.24653	4.2
	75	10.5642	10.4007	11.6833
	76	5.8744	4.14165	4.6806
	77	5.92	5.45345	6.4333
	78	1.627	1.9757	1.275
	79	11.5289	12.7049	12.3361
	80	1.5785	0.669425	1.8639
	81	1.3901	0.6542	1.3694

## Sheet: Figure 3d
Figure 3d
	Neuron#	Pre	During	Post
	1	0.0739	0.44225	0.0635
	2	0.053	0.406575	0.0081
	3	0.0168	0.1217	0.0924
	4	0.0625	0.051575	0.0271
	5	0.0671	0.094525	0.0165
	6	0.0369	0.0331	0.0558
	7	0.0979	0.158975	0.0317
	8	0.045	0.115225	0.0687
	9	0.0559	0.0437	0.0233
	10	0.0151	0.052725	0.0233
	11	0.0181	0.02005	0.0276
	12	0.0537	0.783325	0.0852
	13	0.1315	0.074025	0.189
	14	0.0401	0.016825	0.0263
	15	0.0384	0.053475	0.0342
	16	0.043	0.089725	0.0705
	17	0.0684	0.076125	0.0842
	18	0.0181	0.08285	0.0099
	19	0.0056	0.0154	0.0115
	20	0.033	0.066575	0.0339
	21	0.0439	0.22345	0.0561
	22	0.0332	0.092975	0.066
	23	0.0693	0.615625	0.0882
	24	0.0312	0.05615	0.0348
	25	0.0497	0.0552	0.071
	26	0.0503	0.091725	0.1249
	27	0.0524	0.056675	0.0593
	28	0.0304	0.43785	0.1269
	29	0.0585	0.047175	0.0161
	30	0.0255	0.0529	0.0161
	31	0.0183	0.061675	0.0698
	32	0.0608	0.1859	0.0536
	33	0.0325	0.149725	0.0272
	34	0.0832	0.0787	0.0048
	35	0.0482	0.05	0.0305
	36	0.0243	0.042225	0.019
	37	0.0262	0.08135	0.0375
	38	0.0649	0.231225	0.0216
	39	0.0934	0.64015	0.0659
	40	0.0882	0.0947	0.0542
	41	0.0398	0.04845	0.0199
	42	0.0368	0.5441	0.026
	43	0.0809	0.05555	0.1947
	44	0.0306	0.64875	0.0764
	45	0.0421	0.063225	0.0272
	46	0.053	0.42605	0.0677
	47	0.0187	0.14255	0.015
	48	0.0253	0.07795	0.07
	49	0.039	0.224225	0.0295
	50	0.0243	0.0501	0.0963
	51	0.0271	0.01905	0.0124
	52	0.091	0.102525	0.0572
	53	0.0119	0.0463	0.0626
	54	0.0152	0.039675	0.0496
	55	0.1008	0.091475	0.086
	56	0.0421	0.10505	0.0397
	57	0.0308	0.019475	0.0397
	58	0.0077	0.0307	0.027
	59	0.0504	0.052825	0.1691
	60	0.008	0.019975	0.0065
	61	0.029	0.071425	0.0262
	62	0.0265	0.14145	0.033
	63	0.0508	0.12845	0.0297
	64	0.0155	0.20545	0.034
	65	0.0248	0.213325	0.0664
	66	0.0883	0.19225	0.081
	67	0.0151	0.149925	0.0245
	68	0.0299	0.083725	0.0789
	69	0.0163	0.04015	0.0245
	70	0.0158	0.0717	0.0004
	71	0.0364	0.0484	0.0313
	72	0.0462	0.038025	0.0492
	73	0.0135	0.07455	0.0289
	74	0.0326	0.02935	0.0235
	75	0.0072	0.02015	0.0066
	76	0.0141	0.024675	0.0054
	77	0.0288	0.02185	0.0126
	78	0.0168	0.054825	0.0296
	79	0.0044	0.01	0.0182
	80	0.0497	0.07265	0.0135
	81	0.0808	0.047575	0.0103

## Sheet: Figure 3e
Figure 3e
	Clockwise
		window
	Alpha	1	2	3	4	5	6	7	8	9	10	11	12	13	14	15	16	17	18	19	20
	Theta	25.8405	29.6184	25.3479	21.0304	13.3377	359.773	345.246	342.775	344.638	343.255	345.718	339.919	339.388	341.637	339.437	337.183	339.672	339.143	336.495	339.201
	Rho	0.109122	0.113452	0.105111	0.104204	0.117474	0.127088	0.174696	0.171546	0.175053	0.141874	0.144835	0.119829	0.138015	0.135269	0.14689	0.134811	0.1342	0.128816	0.125563	0.119737
	*Theta indicating the angle and Rho indicating the radius value for each point

## Sheet: Figure 3f
Figure 3f
	Counter-clockwise
		window
	Alpha	1	2	3	4	5	6	7	8	9	10	11	12	13	14	15	16	17	18	19	20
	Theta	154.437	151.297	160.77	169.748	161.196	185.449	228.923	227.051	225.286	227.549	239.143	235.296	230.861	223.941	219.079	229.606	227.302	219.818	223.976	231.354
	Rho	0.116051	0.111678	0.105783	0.0877419	0.0964302	0.0638767	0.0753304	0.0782391	0.0754263	0.0612265	0.0869527	0.0757796	0.0870531	0.0795464	0.0814997	0.0860608	0.0809598	0.0955187	0.0803985	0.0931019
	*Theta indicating the angle and Rho indicating the radius value for each point

## Sheet: Figure 3g
Figure 3g
		stable	clockwise	counter-clockwise	total
	Number of Neurons	35	4	9	48

## Sheet: Figure 3h
Figure 3b
	clockwise neurons	-67.1587
		-35.3308
		-35.2324
		-16.3041
	counter-clockwise neurons	15.8171
		16.4126
		16.5246
		17.8747
		18.2396
		22.2706
		29.3727
		39.4455
		69.1278

[truncated: 6 more sheets: Figure 3i, Figure 3j, Figure 3k, Figure 3l, Figure 4c, Figure 4e]
